# Supplementary material for: SPARC mediates metastatic cooperation between CSC and non-CSC prostate cancer cell subpopulations
Source: Mol Cancer. 2014 Oct 21;13:237. doi: 10.1186/1476-4598-13-237 (PMC4210604; doi:10.1186/1476-4598-13-237)
Supplement: Supplementary file 2 — Additional file 2: Table S2: List of proteins identified in the mixture of S-conditioned medium (“heavy” labeled proteins) and M-conditioned medium (“light” labeled proteins). (XLS 131 KB) [file 12943_2014_1437_MOESM2_ESM.xls]

## Sheet: Hoja1
Supporting Table 2. List of proteins identified in the mixture of S-conditioned medium (“heavy” labeled proteins) and M-conditioned medium (“light” labeled proteins).
Accession	Protein	MW [kDa]	pI	Scores	Peptides	norm H/L	#(H/L)	CV [%](H/L)
CNIH3_HUMAN	Protein cornichon homolog 3 OS=Homo sapiens GN=CNIH3 PE=2 SV=1	19.0	6.2	31	1	51.1392	1
NEUL4_HUMAN	Neuralized-like protein 4 OS=Homo sapiens GN=NEURL4 PE=1 SV=2	166.8	5.5	59.2	1	30.8734	1
CPVL_HUMAN	Probable serine carboxypeptidase CPVL OS=Homo sapiens GN=CPVL PE=1 SV=2	54.1	5.3	410.6	9	19.6329	5	35.70
CK068_HUMAN	UPF0696 protein C11orf68 OS=Homo sapiens GN=C11orf68 PE=1 SV=1	27.4	5.3	42.9	1	16.2405	1
RSSA_HUMAN	40S ribosomal protein SA OS=Homo sapiens GN=RPSA PE=1 SV=4	32.8	4.6	75.9	1	13.3418	1
SPRC_HUMAN	SPARC OS=Homo sapiens GN=SPARC PE=1 SV=1	34.6	4.6	282.7	5	13.3165	4	20.76
SPB7_HUMAN	Serpin B7 OS=Homo sapiens GN=SERPINB7 PE=2 SV=1	42.9	6.4	570.4	9	13.1899	9	20.39
PAI1_HUMAN	Plasminogen activator inhibitor 1 OS=Homo sapiens GN=SERPINE1 PE=1 SV=1	45.0	6.8	297.7	5	12.8101	5	34.62
SODE_HUMAN	Extracellular superoxide dismutase [Cu-Zn] OS=Homo sapiens GN=SOD3 PE=1 SV=2	25.8	6.2	171	3	11.1139	3	43.21
CALR_HUMAN	Calreticulin OS=Homo sapiens GN=CALR PE=1 SV=1	48.1	4.1	962.7	10	10.9241	8	31.21
ANXA5_HUMAN	Annexin A5 OS=Homo sapiens GN=ANXA5 PE=1 SV=2	35.9	4.8	2175.1	22	10.3544	21	23.72
NALP9_HUMAN	NACHT, LRR and PYD domains-containing protein 9 OS=Homo sapiens GN=NLRP9 PE=2 SV=1	113.2	6.1	64	2	9.53165	2	25.93
AMPN_HUMAN	Aminopeptidase N OS=Homo sapiens GN=ANPEP PE=1 SV=4	109.5	5.2	407.3	5	7.49367	4	26.40
PTX3_HUMAN	Pentraxin-related protein PTX3 OS=Homo sapiens GN=PTX3 PE=1 SV=3	41.9	4.8	287.8	5	7.32911	5	27.91
LAMP1_HUMAN	Lysosome-associated membrane glycoprotein 1 OS=Homo sapiens GN=LAMP1 PE=1 SV=3	44.9	9.9	55.6	1	7	1
GSTM2_HUMAN	Glutathione S-transferase Mu 2 OS=Homo sapiens GN=GSTM2 PE=1 SV=2	25.7	6.0	143.7	3	6.1519	3	31.23
SH3L1_HUMAN	SH3 domain-binding glutamic acid-rich-like protein OS=Homo sapiens GN=SH3BGRL PE=1 SV=1	12.8	5.1	187	2	6.13924	2	24.67
SODC_HUMAN	Superoxide dismutase [Cu-Zn] OS=Homo sapiens GN=SOD1 PE=1 SV=2	15.9	5.7	413.2	6	5.92405	3	5.41
PTMA_HUMAN	Prothymosin alpha OS=Homo sapiens GN=PTMA PE=1 SV=2	12.2	3.5	403.4	7	5.8481	3	19.91
MTM1_HUMAN	Myotubularin OS=Homo sapiens GN=MTM1 PE=1 SV=2	69.9	9.1	34.7	1	5.24051	1
SH3L3_HUMAN	SH3 domain-binding glutamic acid-rich-like protein 3 OS=Homo sapiens GN=SH3BGRL3 PE=1 SV=1	10.4	4.7	547.2	8	5.18987	4	20.98
LYAG_HUMAN	Lysosomal alpha-glucosidase OS=Homo sapiens GN=GAA PE=1 SV=3	105.3	5.6	87.4	1	4.51899	1
ASPG_HUMAN	N(4)-(beta-N-acetylglucosaminyl)-L-asparaginase OS=Homo sapiens GN=AGA PE=1 SV=2	37.2	5.8	166.4	3	4.36709	4	22.68
SUMO2_HUMAN	Small ubiquitin-related modifier 2 OS=Homo sapiens GN=SUMO2 PE=1 SV=1	10.9	5.2	229.6	4	4.22785	3	28.38
ISG15_HUMAN	Ubiquitin-like protein ISG15 OS=Homo sapiens GN=ISG15 PE=1 SV=5	17.9	7.8	63.6	2	4.10127	2	18.40
SBP1_HUMAN	Selenium-binding protein 1 OS=Homo sapiens GN=SELENBP1 PE=1 SV=2	52.4	5.9	215.6	4	4.06329	4	14.72
PSA_HUMAN	Puromycin-sensitive aminopeptidase OS=Homo sapiens GN=NPEPPS PE=1 SV=2	103.2	5.4	1712.1	30	4.03797	20	36.51
DPP3_HUMAN	Dipeptidyl peptidase 3 OS=Homo sapiens GN=DPP3 PE=1 SV=2	82.5	4.9	565.9	5	4	5	9.45
ANXA3_HUMAN	Annexin A3 OS=Homo sapiens GN=ANXA3 PE=1 SV=3	36.4	5.5	675.4	8	3.96203	7	11.08
SPHM_HUMAN	N-sulphoglucosamine sulphohydrolase OS=Homo sapiens GN=SGSH PE=1 SV=1	56.7	6.5	271.8	4	3.89873	4	15.09
PDIA1_HUMAN	Protein disulfide-isomerase OS=Homo sapiens GN=P4HB PE=1 SV=3	57.1	4.6	176.5	3	3.83544	3	9.04
AK1A1_HUMAN	Alcohol dehydrogenase [NADP+] OS=Homo sapiens GN=AKR1A1 PE=1 SV=3	36.5	6.4	414.2	6	3.82278	5	21.95
CS010_HUMAN	UPF0556 protein C19orf10 OS=Homo sapiens GN=C19orf10 PE=1 SV=1	18.8	6.2	399.7	7	3.81013	5	19.91
CBR1_HUMAN	Carbonyl reductase [NADPH] 1 OS=Homo sapiens GN=CBR1 PE=1 SV=3	30.4	9.5	868	9	3.73418	9	31.00
ERAP1_HUMAN	Endoplasmic reticulum aminopeptidase 1 OS=Homo sapiens GN=ERAP1 PE=1 SV=3	107.2	6.0	56.5	1	3.60759	1
1433Z_HUMAN	14-3-3 protein zeta/delta OS=Homo sapiens GN=YWHAZ PE=1 SV=1	27.7	4.6	1960.9	16	3.4557	14	35.57
CATZ_HUMAN	Cathepsin Z OS=Homo sapiens GN=CTSZ PE=1 SV=1	33.8	6.9	233.9	4	3.37975	3	8.86
GGH_HUMAN	Gamma-glutamyl hydrolase OS=Homo sapiens GN=GGH PE=1 SV=2	35.9	6.8	542.2	8	3.31646	8	12.76
ADHX_HUMAN	Alcohol dehydrogenase class-3 OS=Homo sapiens GN=ADH5 PE=1 SV=4	39.7	8.7	38	1	3.26582	1
HSB11_HUMAN	Heat shock protein beta-11 OS=Homo sapiens GN=HSPB11 PE=1 SV=1	16.3	4.8	186.9	3	3.26582	3	4.78
GRP78_HUMAN	78 kDa glucose-regulated protein OS=Homo sapiens GN=HSPA5 PE=1 SV=2	72.3	4.9	1002.4	15	3.24051	8	36.73
TRXR1_HUMAN	Thioredoxin reductase 1, cytoplasmic OS=Homo sapiens GN=TXNRD1 PE=1 SV=3	70.9	7.8	611	10	3.21519	7	19.21
SUN2_HUMAN	SUN domain-containing protein 2 OS=Homo sapiens GN=SUN2 PE=1 SV=3	80.3	6.3	30.3	1	3.20253	1
PPIB_HUMAN	Peptidyl-prolyl cis-trans isomerase B OS=Homo sapiens GN=PPIB PE=1 SV=2	23.7	9.9	1494	25	3.18987	14	31.85
GSTO1_HUMAN	Glutathione S-transferase omega-1 OS=Homo sapiens GN=GSTO1 PE=1 SV=2	27.5	6.3	241.7	4	3.11392	4	19.54
ACPH_HUMAN	Acylamino-acid-releasing enzyme OS=Homo sapiens GN=APEH PE=1 SV=4	81.2	5.2	380.4	5	3	5	11.63
CK054_HUMAN	Ester hydrolase C11orf54 OS=Homo sapiens GN=C11orf54 PE=1 SV=1	35.1	6.3	110.6	2	2.91139	1
GNS_HUMAN	N-acetylglucosamine-6-sulfatase OS=Homo sapiens GN=GNS PE=1 SV=3	62.0	9.4	174.7	3	2.88608	4	32.95
DLDH_HUMAN	Dihydrolipoyl dehydrogenase, mitochondrial OS=Homo sapiens GN=DLD PE=1 SV=2	54.1	8.9	455.7	9	2.86076	7	20.14
RO60_HUMAN	60 kDa SS-A/Ro ribonucleoprotein OS=Homo sapiens GN=TROVE2 PE=1 SV=2	60.6	9.2	222	3	2.82278	2	29.20
ARHL2_HUMAN	Poly(ADP-ribose) glycohydrolase ARH3 OS=Homo sapiens GN=ADPRHL2 PE=1 SV=1	38.9	4.8	166.6	3	2.79747	3	19.16
SPB6_HUMAN	Serpin B6 OS=Homo sapiens GN=SERPINB6 PE=1 SV=3	42.6	5.0	423.3	7	2.79747	6	35.51
EPCR_HUMAN	Endothelial protein C receptor OS=Homo sapiens GN=PROCR PE=1 SV=1	26.7	6.9	202.6	4	2.74684	4	24.08
SODM_HUMAN	Superoxide dismutase [Mn], mitochondrial OS=Homo sapiens GN=SOD2 PE=1 SV=2	24.7	9.1	420.7	7	2.70886	7	17.89
DNS2A_HUMAN	Deoxyribonuclease-2-alpha OS=Homo sapiens GN=DNASE2 PE=1 SV=2	39.6	9.2	281.2	3	2.6962	4	42.17
ACPM_HUMAN	Acyl carrier protein, mitochondrial OS=Homo sapiens GN=NDUFAB1 PE=1 SV=3	17.4	4.6	35.2	1	2.68354	1
DIAC_HUMAN	Di-N-acetylchitobiase OS=Homo sapiens GN=CTBS PE=1 SV=1	43.7	6.2	131	2	2.67089	2	24.61
CA123_HUMAN	UPF0587 protein C1orf123 OS=Homo sapiens GN=C1orf123 PE=1 SV=1	18.0	4.8	203.4	5	2.64557	3	15.61
ECHM_HUMAN	Enoyl-CoA hydratase, mitochondrial OS=Homo sapiens GN=ECHS1 PE=1 SV=4	31.4	9.4	69.1	1	2.64557	1
TCTP_HUMAN	Translationally-controlled tumor protein OS=Homo sapiens GN=TPT1 PE=1 SV=1	19.6	4.7	449.1	3	2.55696	3	23.99
TPIS_HUMAN	Triosephosphate isomerase OS=Homo sapiens GN=TPI1 PE=1 SV=2	26.7	6.5	2957.1	37	2.55696	23	9.23
TXD17_HUMAN	Thioredoxin domain-containing protein 17 OS=Homo sapiens GN=TXNDC17 PE=1 SV=1	13.9	5.3	166.2	4	2.50633	3	23.60
1433G_HUMAN	14-3-3 protein gamma OS=Homo sapiens GN=YWHAG PE=1 SV=2	28.3	4.7	1722.9	27	2.4557	13	32.91
PEBP1_HUMAN	Phosphatidylethanolamine-binding protein 1 OS=Homo sapiens GN=PEBP1 PE=1 SV=3	21.0	7.8	986.9	14	2.4557	9	15.84
1433B_HUMAN	14-3-3 protein beta/alpha OS=Homo sapiens GN=YWHAB PE=1 SV=3	28.1	4.6	1362.9	22	2.35443	13	34.40
CYC_HUMAN	Cytochrome c OS=Homo sapiens GN=CYCS PE=1 SV=2	11.7	10.1	566.7	11	2.34177	6	18.32
NIF3L_HUMAN	NIF3-like protein 1 OS=Homo sapiens GN=NIF3L1 PE=1 SV=2	41.9	6.2	195.9	4	2.31646	3	13.52
CD166_HUMAN	CD166 antigen OS=Homo sapiens GN=ALCAM PE=1 SV=2	65.1	5.9	537.2	8	2.27848	6	16.47
PDIA3_HUMAN	Protein disulfide-isomerase A3 OS=Homo sapiens GN=PDIA3 PE=1 SV=4	56.7	5.9	434.1	9	2.25316	9	27.03
AIBP_HUMAN	Apolipoprotein A-I-binding protein OS=Homo sapiens GN=APOA1BP PE=1 SV=2	31.7	8.8	377.5	6	2.22785	5	14.06
MAOX_HUMAN	NADP-dependent malic enzyme OS=Homo sapiens GN=ME1 PE=1 SV=1	64.1	5.7	62.6	2	2.22785	2	10.21
MDHC_HUMAN	Malate dehydrogenase, cytoplasmic OS=Homo sapiens GN=MDH1 PE=1 SV=4	36.4	7.7	999.6	17	2.21519	12	33.07
1433E_HUMAN	14-3-3 protein epsilon OS=Homo sapiens GN=YWHAE PE=1 SV=1	29.2	4.5	1609.8	18	2.16456	18	66.97
AP4A_HUMAN	Bis(5'-nucleosyl)-tetraphosphatase [asymmetrical] OS=Homo sapiens GN=NUDT2 PE=1 SV=3	16.8	5.1	56.7	2	2.13924	2	19.51
LGMN_HUMAN	Legumain OS=Homo sapiens GN=LGMN PE=1 SV=1	49.4	6.1	352.3	6	2.10127	5	23.47
AN32B_HUMAN	Acidic leucine-rich nuclear phosphoprotein 32 family member B OS=Homo sapiens GN=ANP32B PE=1 SV=1	28.8	3.8	826.1	7	2.06329	7	22.25
ENOPH_HUMAN	Enolase-phosphatase E1 OS=Homo sapiens GN=ENOPH1 PE=1 SV=1	28.9	4.5	58.5	1	2.06329	1
NUDT5_HUMAN	ADP-sugar pyrophosphatase OS=Homo sapiens GN=NUDT5 PE=1 SV=1	24.3	4.7	74	1	2.02532	1
PARK7_HUMAN	Protein DJ-1 OS=Homo sapiens GN=PARK7 PE=1 SV=2	19.9	6.4	928.9	20	1.98734	10	15.44
GLOD4_HUMAN	Glyoxalase domain-containing protein 4 OS=Homo sapiens GN=GLOD4 PE=1 SV=1	34.8	5.3	396.4	9	1.97468	7	34.24
CD33_HUMAN	Myeloid cell surface antigen CD33 OS=Homo sapiens GN=CD33 PE=1 SV=2	39.8	9.7	58.5	1	1.91139	1
1A24_HUMAN	HLA class I histocompatibility antigen, A-24 alpha chain OS=Homo sapiens GN=HLA-A PE=1 SV=2	40.7	5.9	37.7	1	1.89873	1
AN32A_HUMAN	Acidic leucine-rich nuclear phosphoprotein 32 family member A OS=Homo sapiens GN=ANP32A PE=1 SV=1	28.6	3.8	592.7	11	1.89873	9	17.39
DDAH2_HUMAN	N(G),N(G)-dimethylarginine dimethylaminohydrolase 2 OS=Homo sapiens GN=DDAH2 PE=1 SV=1	29.6	5.6	114.8	2	1.89873	1
G3P_HUMAN	Glyceraldehyde-3-phosphate dehydrogenase OS=Homo sapiens GN=GAPDH PE=1 SV=3	36.0	9.3	3035.5	49	1.89873	29	11.15
SUMO1_HUMAN	Small ubiquitin-related modifier 1 OS=Homo sapiens GN=SUMO1 PE=1 SV=1	11.5	5.2	66.1	2	1.89873	2	34.80
HEBP2_HUMAN	Heme-binding protein 2 OS=Homo sapiens GN=HEBP2 PE=1 SV=1	22.9	4.4	70	1	1.88608	1
ES1_HUMAN	ES1 protein homolog, mitochondrial OS=Homo sapiens GN=C21orf33 PE=1 SV=3	28.2	9.5	74.8	2	1.8481	2	24.56
BLMH_HUMAN	Bleomycin hydrolase OS=Homo sapiens GN=BLMH PE=1 SV=1	52.5	5.8	69	1	1.81013	1
IDHC_HUMAN	Isocitrate dehydrogenase [NADP] cytoplasmic OS=Homo sapiens GN=IDH1 PE=1 SV=2	46.6	6.6	434.2	8	1.78481	5	15.78
AATC_HUMAN	Aspartate aminotransferase, cytoplasmic OS=Homo sapiens GN=GOT1 PE=1 SV=3	46.2	6.6	1077.5	19	1.75949	13	29.47
TXD12_HUMAN	Thioredoxin domain-containing protein 12 OS=Homo sapiens GN=TXNDC12 PE=1 SV=1	19.2	5.1	34.1	1	1.75949	1
MTPN_HUMAN	Myotrophin OS=Homo sapiens GN=MTPN PE=1 SV=2	12.9	5.2	270.9	4	1.74684	2	9.67
ENOG_HUMAN	Gamma-enolase OS=Homo sapiens GN=ENO2 PE=1 SV=3	47.2	4.8	1236.9	9	1.73418	8	41.90
1433T_HUMAN	14-3-3 protein theta OS=Homo sapiens GN=YWHAQ PE=1 SV=1	27.7	4.5	1025	12	1.72152	11	52.61
LSM6_HUMAN	U6 snRNA-associated Sm-like protein LSm6 OS=Homo sapiens GN=LSM6 PE=1 SV=1	9.1	0.0	62.2	1	1.72152	1
SYWC_HUMAN	Tryptophanyl-tRNA synthetase, cytoplasmic OS=Homo sapiens GN=WARS PE=1 SV=2	53.1	5.8	117.1	1	1.72152	1
1433F_HUMAN	14-3-3 protein eta OS=Homo sapiens GN=YWHAH PE=1 SV=4	28.2	4.6	724.9	7	1.67089	7	50.22
BTD_HUMAN	Biotinidase OS=Homo sapiens GN=BTD PE=1 SV=2	61.1	5.8	134.8	2	1.67089	1
PGK1_HUMAN	Phosphoglycerate kinase 1 OS=Homo sapiens GN=PGK1 PE=1 SV=3	44.6	9.2	3594.8	61	1.67089	33	16.58
RNT2_HUMAN	Ribonuclease T2 OS=Homo sapiens GN=RNASET2 PE=1 SV=2	29.5	6.8	158.6	4	1.67089	2	8.45
GALM_HUMAN	Aldose 1-epimerase OS=Homo sapiens GN=GALM PE=1 SV=1	37.7	6.2	340.4	4	1.63291	4	12.06
1433S_HUMAN	14-3-3 protein sigma OS=Homo sapiens GN=SFN PE=1 SV=1	27.8	4.5	635.7	6	1.59494	6	71.27
LGUL_HUMAN	Lactoylglutathione lyase OS=Homo sapiens GN=GLO1 PE=1 SV=4	20.8	5.0	266.8	6	1.58228	4	14.18
B2MG_HUMAN	Beta-2-microglobulin OS=Homo sapiens GN=B2M PE=1 SV=1	13.7	6.1	460.6	10	1.56962	5	17.06
ACYP1_HUMAN	Acylphosphatase-1 OS=Homo sapiens GN=ACYP1 PE=1 SV=2	11.3	9.8	184.2	3	1.51899	2	2.60
CYTB_HUMAN	Cystatin-B OS=Homo sapiens GN=CSTB PE=1 SV=2	11.1	7.9	140	2	1.51899	1
DDAH1_HUMAN	N(G),N(G)-dimethylarginine dimethylaminohydrolase 1 OS=Homo sapiens GN=DDAH1 PE=1 SV=3	31.1	5.5	271.2	3	1.51899	3	24.88
NOLC1_HUMAN	Nucleolar and coiled-body phosphoprotein 1 OS=Homo sapiens GN=NOLC1 PE=1 SV=2	73.6	10.0	30.9	1	1.51899	1
CATL1_HUMAN	Cathepsin L1 OS=Homo sapiens GN=CTSL1 PE=1 SV=2	37.5	5.2	191	3	1.50633	2	10.22
NQO2_HUMAN	Ribosyldihydronicotinamide dehydrogenase [quinone] OS=Homo sapiens GN=NQO2 PE=1 SV=4	25.9	5.9	209.4	4	1.50633	2	11.76
ACTN1_HUMAN	Alpha-actinin-1 OS=Homo sapiens GN=ACTN1 PE=1 SV=2	103.0	5.1	630.6	2	1.46835	2	30.56
PDIA4_HUMAN	Protein disulfide-isomerase A4 OS=Homo sapiens GN=PDIA4 PE=1 SV=2	72.9	4.8	72.1	1	1.46835	1
TALDO_HUMAN	Transaldolase OS=Homo sapiens GN=TALDO1 PE=1 SV=2	37.5	6.4	927	16	1.46835	9	22.70
KCY_HUMAN	UMP-CMP kinase OS=Homo sapiens GN=CMPK1 PE=1 SV=3	22.2	5.3	467	11	1.4557	6	14.44
PPIL3_HUMAN	Peptidyl-prolyl cis-trans isomerase-like 3 OS=Homo sapiens GN=PPIL3 PE=1 SV=1	18.1	6.3	119.5	2	1.4557	1
6PGD_HUMAN	6-phosphogluconate dehydrogenase, decarboxylating OS=Homo sapiens GN=PGD PE=1 SV=3	53.1	7.0	674.5	4	1.44304	4	13.10
FKB1A_HUMAN	Peptidyl-prolyl cis-trans isomerase FKBP1A OS=Homo sapiens GN=FKBP1A PE=1 SV=2	11.9	9.1	128	2	1.41772	1
PPIL1_HUMAN	Peptidyl-prolyl cis-trans isomerase-like 1 OS=Homo sapiens GN=PPIL1 PE=1 SV=1	18.2	9.0	242.1	4	1.39241	2	4.61
PSB7_HUMAN	Proteasome subunit beta type-7 OS=Homo sapiens GN=PSMB7 PE=1 SV=1	29.9	8.8	195.8	3	1.39241	1
5NT1B_HUMAN	Cytosolic 5'-nucleotidase 1B OS=Homo sapiens GN=NT5C1B PE=2 SV=2	68.8	9.8	64.4	2	1.37975	1
RL22_HUMAN	60S ribosomal protein L22 OS=Homo sapiens GN=RPL22 PE=1 SV=2	14.8	9.7	70.7	1	1.36709	1
ENOA_HUMAN	Alpha-enolase OS=Homo sapiens GN=ENO1 PE=1 SV=2	47.1	7.7	5523.1	78	1.35443	41	16.08
PSA7_HUMAN	Proteasome subunit alpha type-7 OS=Homo sapiens GN=PSMA7 PE=1 SV=1	27.9	9.3	598.6	8	1.35443	6	22.48
FA38A_HUMAN	Protein FAM38A OS=Homo sapiens GN=FAM38A PE=1 SV=3	233.0	6.5	59.3	2	1.32911	2	106.49
PSB3_HUMAN	Proteasome subunit beta type-3 OS=Homo sapiens GN=PSMB3 PE=1 SV=2	22.9	6.2	523.4	8	1.32911	4	23.27
PSA4_HUMAN	Proteasome subunit alpha type-4 OS=Homo sapiens GN=PSMA4 PE=1 SV=1	29.5	8.7	433.4	9	1.27848	5	15.61
PSB1_HUMAN	Proteasome subunit beta type-1 OS=Homo sapiens GN=PSMB1 PE=1 SV=2	26.5	9.1	639.2	8	1.26582	4	7.06
FAAA_HUMAN	Fumarylacetoacetase OS=Homo sapiens GN=FAH PE=1 SV=2	46.3	6.5	230.5	2	1.25316	2	83.65
HMGA1_HUMAN	High mobility group protein HMG-I/HMG-Y OS=Homo sapiens GN=HMGA1 PE=1 SV=3	11.7	10.8	61.2	2	1.25316	1
SCRN1_HUMAN	Secernin-1 OS=Homo sapiens GN=SCRN1 PE=1 SV=2	46.4	4.5	64.2	1	1.25316	1
COF1_HUMAN	Cofilin-1 OS=Homo sapiens GN=CFL1 PE=1 SV=3	18.5	9.1	435.3	4	1.24051	4	24.36
N2DL2_HUMAN	NKG2D ligand 2 OS=Homo sapiens GN=ULBP2 PE=1 SV=1	27.3	7.8	62	1	1.24051	1
PPIA_HUMAN	Peptidyl-prolyl cis-trans isomerase A OS=Homo sapiens GN=PPIA PE=1 SV=2	18.0	9.0	1475	28	1.24051	13	25.71
PSA6_HUMAN	Proteasome subunit alpha type-6 OS=Homo sapiens GN=PSMA6 PE=1 SV=1	27.4	6.4	511.3	9	1.24051	9	8.12
NTF2_HUMAN	Nuclear transport factor 2 OS=Homo sapiens GN=NUTF2 PE=1 SV=1	14.5	5.0	104.9	3	1.22785	2	19.55
G6PI_HUMAN	Glucose-6-phosphate isomerase OS=Homo sapiens GN=GPI PE=1 SV=4	63.1	9.1	1681	26	1.21519	15	22.38
PSA2_HUMAN	Proteasome subunit alpha type-2 OS=Homo sapiens GN=PSMA2 PE=1 SV=2	25.9	7.7	407.1	4	1.21519	3	23.94
PSA5_HUMAN	Proteasome subunit alpha type-5 OS=Homo sapiens GN=PSMA5 PE=1 SV=3	26.4	4.6	347.9	5	1.21519	5	20.98
COTL1_HUMAN	Coactosin-like protein OS=Homo sapiens GN=COTL1 PE=1 SV=3	15.9	5.4	477.7	7	1.20253	3	14.87
PGBM_HUMAN	Basement membrane-specific heparan sulfate proteoglycan core protein OS=Homo sapiens GN=HSPG2 PE=1 SV=3	468.5	6.1	63.7	1	1.20253	1
RCC2_HUMAN	Protein RCC2 OS=Homo sapiens GN=RCC2 PE=1 SV=2	56.0	9.9	30.9	1	1.20253	1
GGCT_HUMAN	Gamma-glutamylcyclotransferase OS=Homo sapiens GN=GGCT PE=1 SV=1	21.0	4.9	569.1	11	1.18987	9	21.52
3HIDH_HUMAN	3-hydroxyisobutyrate dehydrogenase, mitochondrial OS=Homo sapiens GN=HIBADH PE=1 SV=2	35.3	9.3	281.2	5	1.17722	3	9.30
PSB4_HUMAN	Proteasome subunit beta type-4 OS=Homo sapiens GN=PSMB4 PE=1 SV=4	29.2	5.6	292.4	4	1.17722	3	18.67
GNPI1_HUMAN	Glucosamine-6-phosphate isomerase 1 OS=Homo sapiens GN=GNPDA1 PE=1 SV=1	32.6	6.5	391.6	8	1.16456	5	7.87
PSB2_HUMAN	Proteasome subunit beta type-2 OS=Homo sapiens GN=PSMB2 PE=1 SV=1	22.8	6.6	314.3	6	1.16456	5	7.74
LG3BP_HUMAN	Galectin-3-binding protein OS=Homo sapiens GN=LGALS3BP PE=1 SV=1	65.3	5.0	1804.8	18	1.13924	18	33.89
LKHA4_HUMAN	Leukotriene A-4 hydrolase OS=Homo sapiens GN=LTA4H PE=1 SV=2	69.2	5.8	214.4	5	1.13924	3	29.23
COPD_HUMAN	Coatomer subunit delta OS=Homo sapiens GN=ARCN1 PE=1 SV=1	57.2	5.8	76.5	1	1.12658	1
PGM1_HUMAN	Phosphoglucomutase-1 OS=Homo sapiens GN=PGM1 PE=1 SV=3	61.4	6.3	241.1	3	1.12658	3	15.08
EFNB1_HUMAN	Ephrin-B1 OS=Homo sapiens GN=EFNB1 PE=1 SV=1	38.0	9.8	69.6	2	1.11392	1
IBP6_HUMAN	Insulin-like growth factor-binding protein 6 OS=Homo sapiens GN=IGFBP6 PE=1 SV=1	25.3	9.8	35.2	1	1.08861	1
PROF2_HUMAN	Profilin-2 OS=Homo sapiens GN=PFN2 PE=1 SV=3	15.0	7.5	132.9	2	1.07595	2	26.06
PSB6_HUMAN	Proteasome subunit beta type-6 OS=Homo sapiens GN=PSMB6 PE=1 SV=4	25.3	4.7	351.4	7	1.07595	4	8.52
WDR1_HUMAN	WD repeat-containing protein 1 OS=Homo sapiens GN=WDR1 PE=1 SV=4	66.2	6.2	459.4	8	1.07595	6	8.79
PPIC_HUMAN	Peptidyl-prolyl cis-trans isomerase C OS=Homo sapiens GN=PPIC PE=1 SV=1	22.7	9.3	163.9	1	1.06329	1
PSA1_HUMAN	Proteasome subunit alpha type-1 OS=Homo sapiens GN=PSMA1 PE=1 SV=1	29.5	6.2	469.3	10	1.06329	6	9.20
PSA3_HUMAN	Proteasome subunit alpha type-3 OS=Homo sapiens GN=PSMA3 PE=1 SV=2	28.4	5.1	237.5	2	1.06329	1
A4_HUMAN	Amyloid beta A4 protein OS=Homo sapiens GN=APP PE=1 SV=3	86.9	4.6	330.7	6	1.03797	6	22.45
DDB1_HUMAN	DNA damage-binding protein 1 OS=Homo sapiens GN=DDB1 PE=1 SV=1	126.9	5.0	224.5	4	1.03797	2	11.01
DOPD_HUMAN	D-dopachrome decarboxylase OS=Homo sapiens GN=DDT PE=1 SV=3	12.7	7.8	378.7	7	1.03797	3	15.12
PPCE_HUMAN	Prolyl endopeptidase OS=Homo sapiens GN=PREP PE=1 SV=2	80.6	5.5	175.5	2	1.02532	2	26.25
FABP4_HUMAN	Fatty acid-binding protein, adipocyte OS=Homo sapiens GN=FABP4 PE=1 SV=3	14.7	7.5	155.7	2	1	2	30.41
FUMH_HUMAN	Fumarate hydratase, mitochondrial OS=Homo sapiens GN=FH PE=1 SV=3	54.6	9.4	345.2	5	1	4	6.54
ESTD_HUMAN	S-formylglutathione hydrolase OS=Homo sapiens GN=ESD PE=1 SV=2	31.4	6.6	144.7	3	-1.01282	2	2.57
GLU2B_HUMAN	Glucosidase 2 subunit beta OS=Homo sapiens GN=PRKCSH PE=1 SV=2	59.4	4.2	299.9	7	-1.01282	3	15.10
SERC_HUMAN	Phosphoserine aminotransferase OS=Homo sapiens GN=PSAT1 PE=1 SV=2	40.4	8.7	187.9	2	-1.01282	2	1.07
TCPZ_HUMAN	T-complex protein 1 subunit zeta OS=Homo sapiens GN=CCT6A PE=1 SV=3	58.0	6.2	180.3	3	-1.01282	2	16.72
GNPI2_HUMAN	Glucosamine-6-phosphate isomerase 2 OS=Homo sapiens GN=GNPDA2 PE=1 SV=1	31.1	6.5	222.2	1	-1.02597	1
LDHA_HUMAN	L-lactate dehydrogenase A chain OS=Homo sapiens GN=LDHA PE=1 SV=2	36.7	9.3	2223.7	32	-1.02597	19	11.82
ARSA_HUMAN	Arylsulfatase A OS=Homo sapiens GN=ARSA PE=1 SV=3	53.6	5.6	89.4	1	-1.03947	1
CNDP2_HUMAN	Cytosolic non-specific dipeptidase OS=Homo sapiens GN=CNDP2 PE=1 SV=2	52.8	5.6	218.6	3	-1.03947	3	8.02
FSCN1_HUMAN	Fascin OS=Homo sapiens GN=FSCN1 PE=1 SV=3	54.5	7.0	555.7	8	-1.03947	6	9.09
PSB5_HUMAN	Proteasome subunit beta type-5 OS=Homo sapiens GN=PSMB5 PE=1 SV=3	28.5	6.5	813	13	-1.05333	9	16.24
NRP1_HUMAN	Neuropilin-1 OS=Homo sapiens GN=NRP1 PE=1 SV=3	103.1	5.5	56.2	1	-1.06757	1
RINI_HUMAN	Ribonuclease inhibitor OS=Homo sapiens GN=RNH1 PE=1 SV=2	49.9	4.6	343	4	-1.06757	4	10.32
KAD1_HUMAN	Adenylate kinase isoenzyme 1 OS=Homo sapiens GN=AK1 PE=1 SV=3	21.6	9.4	59.6	1	-1.08219	1
CD59_HUMAN	CD59 glycoprotein OS=Homo sapiens GN=CD59 PE=1 SV=1	14.2	6.1	108.3	2	-1.09722	1
ABHEB_HUMAN	Abhydrolase domain-containing protein 14B OS=Homo sapiens GN=ABHD14B PE=1 SV=1	22.3	5.9	80.9	1	-1.11268	1
LEG1_HUMAN	Galectin-1 OS=Homo sapiens GN=LGALS1 PE=1 SV=2	14.7	5.2	63	2	-1.11268	2	10.86
PCNA_HUMAN	Proliferating cell nuclear antigen OS=Homo sapiens GN=PCNA PE=1 SV=1	28.8	4.4	550.2	6	-1.11268	4	22.51
GDIA_HUMAN	Rab GDP dissociation inhibitor alpha OS=Homo sapiens GN=GDI1 PE=1 SV=2	50.6	4.9	304	4	-1.12857	4	12.84
TSNAX_HUMAN	Translin-associated protein X OS=Homo sapiens GN=TSNAX PE=1 SV=1	33.1	6.1	103.5	2	-1.12857	2	22.70
OTUB1_HUMAN	Ubiquitin thioesterase OTUB1 OS=Homo sapiens GN=OTUB1 PE=1 SV=2	31.3	4.7	168.9	2	-1.14493	2	11.11
PHS_HUMAN	Pterin-4-alpha-carbinolamine dehydratase OS=Homo sapiens GN=PCBD1 PE=1 SV=2	12.0	6.3	377.6	6	-1.14493	3	6.39
PTMS_HUMAN	Parathymosin OS=Homo sapiens GN=PTMS PE=1 SV=2	11.5	4.0	304.7	2	-1.14493	2	0.72
6PGL_HUMAN	6-phosphogluconolactonase OS=Homo sapiens GN=PGLS PE=1 SV=2	27.5	5.7	413.4	7	-1.16176	6	9.74
ALDOC_HUMAN	Fructose-bisphosphate aldolase C OS=Homo sapiens GN=ALDOC PE=1 SV=2	39.4	6.5	719.1	8	-1.16176	8	44.41
PPIF_HUMAN	Peptidyl-prolyl cis-trans isomerase F, mitochondrial OS=Homo sapiens GN=PPIF PE=1 SV=1	22.0	10.4	468.6	8	-1.16176	6	26.55
CLIC1_HUMAN	Chloride intracellular channel protein 1 OS=Homo sapiens GN=CLIC1 PE=1 SV=4	26.9	4.9	415.4	6	-1.1791	6	11.89
GSHB_HUMAN	Glutathione synthetase OS=Homo sapiens GN=GSS PE=1 SV=1	52.4	5.6	130.6	2	-1.1791	2	4.88
ORN_HUMAN	Oligoribonuclease, mitochondrial OS=Homo sapiens GN=REXO2 PE=1 SV=3	26.8	6.5	72.5	2	-1.1791	1
GMFB_HUMAN	Glia maturation factor beta OS=Homo sapiens GN=GMFB PE=1 SV=2	16.7	5.1	131.5	2	-1.19697	1
PNPH_HUMAN	Purine nucleoside phosphorylase OS=Homo sapiens GN=PNP PE=1 SV=2	32.1	6.5	621.4	8	-1.19697	8	16.02
SYHC_HUMAN	Histidyl-tRNA synthetase, cytoplasmic OS=Homo sapiens GN=HARS PE=1 SV=2	57.4	5.6	68.6	1	-1.19697	1
GALNS_HUMAN	N-acetylgalactosamine-6-sulfatase OS=Homo sapiens GN=GALNS PE=1 SV=1	58.0	6.3	127	2	-1.23438	2	11.03
GLGB_HUMAN	1,4-alpha-glucan-branching enzyme OS=Homo sapiens GN=GBE1 PE=1 SV=2	80.4	5.9	105.5	2	-1.23438	1
METK2_HUMAN	S-adenosylmethionine synthase isoform type-2 OS=Homo sapiens GN=MAT2A PE=1 SV=1	43.6	6.0	50.6	1	-1.23438	1
SYIC_HUMAN	Isoleucyl-tRNA synthetase, cytoplasmic OS=Homo sapiens GN=IARS PE=1 SV=2	144.4	5.8	85.9	2	-1.23438	1
ESYT1_HUMAN	Extended synaptotagmin-1 OS=Homo sapiens GN=ESYT1 PE=1 SV=1	122.8	5.5	145	1	-1.25397	1
LDHB_HUMAN	L-lactate dehydrogenase B chain OS=Homo sapiens GN=LDHB PE=1 SV=2	36.6	5.7	1549.2	23	-1.25397	15	11.12
SYEP_HUMAN	Bifunctional aminoacyl-tRNA synthetase OS=Homo sapiens GN=EPRS PE=1 SV=5	170.5	7.2	93.1	2	-1.25397	1
PROF1_HUMAN	Profilin-1 OS=Homo sapiens GN=PFN1 PE=1 SV=2	15.0	9.4	1131.2	8	-1.27419	7	19.22
RL10A_HUMAN	60S ribosomal protein L10a OS=Homo sapiens GN=RPL10A PE=1 SV=2	24.8	10.5	159.8	2	-1.27419	2	1.39
CATB_HUMAN	Cathepsin B OS=Homo sapiens GN=CTSB PE=1 SV=3	37.8	5.9	93.7	2	-1.29508	2	7.08
COPE_HUMAN	Coatomer subunit epsilon OS=Homo sapiens GN=COPE PE=1 SV=3	34.5	4.8	71.4	1	-1.31667	1
THIO_HUMAN	Thioredoxin OS=Homo sapiens GN=TXN PE=1 SV=3	11.7	4.7	168.8	3	-1.31667	2	13.06
PURA2_HUMAN	Adenylosuccinate synthetase isozyme 2 OS=Homo sapiens GN=ADSS PE=1 SV=3	50.1	6.1	100.7	2	-1.33898	1
SET_HUMAN	Protein SET OS=Homo sapiens GN=SET PE=1 SV=3	33.5	4.1	157	3	-1.33898	3	6.13
AATM_HUMAN	Aspartate aminotransferase, mitochondrial OS=Homo sapiens GN=GOT2 PE=1 SV=3	47.5	9.8	517.4	6	-1.36207	4	36.68
CLD4_HUMAN	Claudin-4 OS=Homo sapiens GN=CLDN4 PE=1 SV=1	22.1	9.6	71	1	-1.36207	1
ECH1_HUMAN	Delta(3,5)-Delta(2,4)-dienoyl-CoA isomerase, mitochondrial OS=Homo sapiens GN=ECH1 PE=1 SV=2	35.8	9.2	37.5	1	-1.38596	1
MDHM_HUMAN	Malate dehydrogenase, mitochondrial OS=Homo sapiens GN=MDH2 PE=1 SV=3	35.5	9.8	932.3	12	-1.43636	11	22.04
PPT1_HUMAN	Palmitoyl-protein thioesterase 1 OS=Homo sapiens GN=PPT1 PE=1 SV=1	34.2	6.1	207.3	3	-1.43636	3	7.76
UB2V1_HUMAN	Ubiquitin-conjugating enzyme E2 variant 1 OS=Homo sapiens GN=UBE2V1 PE=1 SV=2	16.5	9.0	226	5	-1.46296	5	15.01
HSP74_HUMAN	Heat shock 70 kDa protein 4 OS=Homo sapiens GN=HSPA4 PE=1 SV=4	94.3	5.0	380.8	5	-1.49057	5	14.76
NDKB_HUMAN	Nucleoside diphosphate kinase B OS=Homo sapiens GN=NME2 PE=1 SV=1	17.3	9.4	567.6	11	-1.51923	4	6.66
NT5C_HUMAN	5'(3')-deoxyribonucleotidase, cytosolic type OS=Homo sapiens GN=NT5C PE=1 SV=2	23.4	6.2	75.2	1	-1.51923	1
PGAM1_HUMAN	Phosphoglycerate mutase 1 OS=Homo sapiens GN=PGAM1 PE=1 SV=2	28.8	6.8	472.6	4	-1.51923	2	4.54
RL40_HUMAN	Ubiquitin-60S ribosomal protein L40 OS=Homo sapiens GN=UBA52 PE=1 SV=2	14.7	10.7	418.4	4	-1.51923	2	0.25
TERA_HUMAN	Transitional endoplasmic reticulum ATPase OS=Homo sapiens GN=VCP PE=1 SV=4	89.3	5.0	415.1	6	-1.51923	7	23.44
TFR1_HUMAN	Transferrin receptor protein 1 OS=Homo sapiens GN=TFRC PE=1 SV=2	84.8	6.2	217.6	3	-1.51923	3	13.79
UB2V2_HUMAN	Ubiquitin-conjugating enzyme E2 variant 2 OS=Homo sapiens GN=UBE2V2 PE=1 SV=4	16.4	9.0	250.9	5	-1.51923	4	15.88
UK114_HUMAN	Ribonuclease UK114 OS=Homo sapiens GN=HRSP12 PE=1 SV=1	14.5	9.4	200.5	3	-1.51923	2	37.87
GSTP1_HUMAN	Glutathione S-transferase P OS=Homo sapiens GN=GSTP1 PE=1 SV=2	23.3	5.3	535	4	-1.54902	4	7.91
GDIB_HUMAN	Rab GDP dissociation inhibitor beta OS=Homo sapiens GN=GDI2 PE=1 SV=2	50.6	6.1	608.9	8	-1.61224	8	34.94
MYG1_HUMAN	UPF0160 protein MYG1, mitochondrial OS=Homo sapiens GN=C12orf10 PE=1 SV=2	42.4	6.2	159.9	2	-1.61224	2	2.43
NUCB1_HUMAN	Nucleobindin-1 OS=Homo sapiens GN=NUCB1 PE=1 SV=4	53.8	5.0	38.4	1	-1.61224	1
YBOX1_HUMAN	Nuclease-sensitive element-binding protein 1 OS=Homo sapiens GN=YBX1 PE=1 SV=3	35.9	0.0	95.5	2	-1.61224	1
FLNB_HUMAN	Filamin-B OS=Homo sapiens GN=FLNB PE=1 SV=2	278.0	5.4	1110.8	8	-1.68085	6	33.46
LAMA4_HUMAN	Laminin subunit alpha-4 OS=Homo sapiens GN=LAMA4 PE=1 SV=4	202.4	5.9	32.6	1	-1.68085	1
RPAB3_HUMAN	DNA-directed RNA polymerases I, II, and III subunit RPABC3 OS=Homo sapiens GN=POLR2H PE=1 SV=4	17.1	4.3	218.6	3	-1.68085	3	20.13
CATD_HUMAN	Cathepsin D OS=Homo sapiens GN=CTSD PE=1 SV=1	44.5	6.1	343.4	4	-1.71739	4	18.49
FAS_HUMAN	Fatty acid synthase OS=Homo sapiens GN=FASN PE=1 SV=3	273.3	6.0	688.5	7	-1.71739	6	27.38
FPPS_HUMAN	Farnesyl pyrophosphate synthase OS=Homo sapiens GN=FDPS PE=1 SV=4	48.2	5.8	154.6	1	-1.71739	1
ALDOA_HUMAN	Fructose-bisphosphate aldolase A OS=Homo sapiens GN=ALDOA PE=1 SV=2	39.4	9.2	1702.1	22	-1.75556	17	24.00
ANX10_HUMAN	Annexin A10 OS=Homo sapiens GN=ANXA10 PE=1 SV=3	37.3	5.0	93.9	2	-1.75556	2	46.66
MIF_HUMAN	Macrophage migration inhibitory factor OS=Homo sapiens GN=MIF PE=1 SV=4	12.5	9.1	345.5	5	-1.75556	3	16.67
PLEC_HUMAN	Plectin OS=Homo sapiens GN=PLEC PE=1 SV=3	531.5	5.7	714.7	11	-1.79545	7	33.32
ANXA2_HUMAN	Annexin A2 OS=Homo sapiens GN=ANXA2 PE=1 SV=2	38.6	8.5	540	6	-1.83721	6	81.88
ICAM1_HUMAN	Intercellular adhesion molecule 1 OS=Homo sapiens GN=ICAM1 PE=1 SV=2	57.8	9.4	79.4	1	-1.88095	1
IMPA1_HUMAN	Inositol monophosphatase 1 OS=Homo sapiens GN=IMPA1 PE=1 SV=1	30.2	5.0	118.3	1	-1.88095	1
SP16H_HUMAN	FACT complex subunit SPT16 OS=Homo sapiens GN=SUPT16H PE=1 SV=1	119.8	5.4	39.9	1	-1.88095	1
TKT_HUMAN	Transketolase OS=Homo sapiens GN=TKT PE=1 SV=3	67.8	8.5	759.7	8	-1.88095	7	24.31
ACTA_HUMAN	Actin, aortic smooth muscle OS=Homo sapiens GN=ACTA2 PE=1 SV=1	42.0	5.1	606.4	9	-1.92683	8	22.43
NGAL_HUMAN	Neutrophil gelatinase-associated lipocalin OS=Homo sapiens GN=LCN2 PE=1 SV=2	22.6	9.6	137.6	2	-1.92683	2	22.67
THBG_HUMAN	Thyroxine-binding globulin OS=Homo sapiens GN=SERPINA7 PE=1 SV=2	46.3	5.9	42.1	1	-1.92683	1
THIL_HUMAN	Acetyl-CoA acetyltransferase, mitochondrial OS=Homo sapiens GN=ACAT1 PE=1 SV=1	45.2	9.6	118	2	-1.975	1
CCD58_HUMAN	Coiled-coil domain-containing protein 58 OS=Homo sapiens GN=CCDC58 PE=1 SV=1	16.6	9.1	67.2	1	-2.02564	1
HEM6_HUMAN	Coproporphyrinogen-III oxidase, mitochondrial OS=Homo sapiens GN=CPOX PE=1 SV=3	50.1	9.7	45.6	1	-2.02564	1
RB11B_HUMAN	Ras-related protein Rab-11B OS=Homo sapiens GN=RAB11B PE=1 SV=4	24.5	5.6	282.6	4	-2.02564	3	14.13
VAPA_HUMAN	Vesicle-associated membrane protein-associated protein A OS=Homo sapiens GN=VAPA PE=1 SV=3	27.9	9.6	61.3	1	-2.02564	1
IMB1_HUMAN	Importin subunit beta-1 OS=Homo sapiens GN=KPNB1 PE=1 SV=2	97.1	4.5	519.4	5	-2.07895	5	34.44
PTPRK_HUMAN	Receptor-type tyrosine-protein phosphatase kappa OS=Homo sapiens GN=PTPRK PE=1 SV=2	162.0	5.5	166.9	4	-2.07895	2	2.92
ACTB_HUMAN	Actin, cytoplasmic 1 OS=Homo sapiens GN=ACTB PE=1 SV=1	41.7	5.2	823.3	11	-2.13514	9	9.85
BOLA2_HUMAN	BolA-like protein 2 OS=Homo sapiens GN=BOLA2 PE=1 SV=1	10.1	6.1	38.7	1	-2.13514	1
IPYR_HUMAN	Inorganic pyrophosphatase OS=Homo sapiens GN=PPA1 PE=1 SV=2	32.6	5.5	91.8	2	-2.13514	2	5.95
SSBP_HUMAN	Single-stranded DNA-binding protein, mitochondrial OS=Homo sapiens GN=SSBP1 PE=1 SV=1	17.2	9.9	196	3	-2.13514	3	9.87
LAMB1_HUMAN	Laminin subunit beta-1 OS=Homo sapiens GN=LAMB1 PE=1 SV=1	197.9	4.7	334.5	6	-2.19444	3	10.68
LSM2_HUMAN	U6 snRNA-associated Sm-like protein LSm2 OS=Homo sapiens GN=LSM2 PE=1 SV=1	10.8	6.1	99.5	1	-2.19444	1
CD109_HUMAN	CD109 antigen OS=Homo sapiens GN=CD109 PE=1 SV=2	161.6	5.5	297.2	4	-2.25714	4	19.25
FUCO2_HUMAN	Plasma alpha-L-fucosidase OS=Homo sapiens GN=FUCA2 PE=1 SV=2	54.0	5.8	280.3	4	-2.25714	4	21.00
ARF4_HUMAN	ADP-ribosylation factor 4 OS=Homo sapiens GN=ARF4 PE=1 SV=3	20.5	7.5	65.1	1	-2.32353	1
CISY_HUMAN	Citrate synthase, mitochondrial OS=Homo sapiens GN=CS PE=1 SV=2	51.7	9.1	67	1	-2.32353	1
HNRPG_HUMAN	Heterogeneous nuclear ribonucleoprotein G OS=Homo sapiens GN=RBMX PE=1 SV=3	42.3	0.0	57	1	-2.32353	1
VINC_HUMAN	Vinculin OS=Homo sapiens GN=VCL PE=1 SV=4	123.7	5.4	2326.6	30	-2.32353	19	37.96
CO6A1_HUMAN	Collagen alpha-1(VI) chain OS=Homo sapiens GN=COL6A1 PE=1 SV=3	108.5	5.1	493.4	7	-2.39394	6	86.37
KAD2_HUMAN	Adenylate kinase 2, mitochondrial OS=Homo sapiens GN=AK2 PE=1 SV=2	26.5	8.9	272.2	4	-2.39394	4	11.83
MSMP_HUMAN	Prostate-associated microseminoprotein OS=Homo sapiens GN=MSMP PE=1 SV=1	15.0	7.9	153.4	2	-2.39394	2	9.25
C1QBP_HUMAN	Complement component 1 Q subcomponent-binding protein, mitochondrial OS=Homo sapiens GN=C1QBP PE=1 SV=1	31.3	4.6	65.1	1	-2.46875	1
CLUS_HUMAN	Clusterin OS=Homo sapiens GN=CLU PE=1 SV=1	52.5	5.9	99.6	2	-2.46875	1
CMBL_HUMAN	Carboxymethylenebutenolidase homolog OS=Homo sapiens GN=CMBL PE=1 SV=1	28.0	6.9	278.2	6	-2.46875	6	20.99
HPRT_HUMAN	Hypoxanthine-guanine phosphoribosyltransferase OS=Homo sapiens GN=HPRT1 PE=1 SV=2	24.6	6.2	244	3	-2.46875	3	12.59
LAMC1_HUMAN	Laminin subunit gamma-1 OS=Homo sapiens GN=LAMC1 PE=1 SV=3	177.5	4.9	121.5	2	-2.46875	1
PGM5_HUMAN	Phosphoglucomutase-like protein 5 OS=Homo sapiens GN=PGM5 PE=1 SV=2	62.2	7.0	32.2	1	-2.46875	1
PXDN_HUMAN	Peroxidasin homolog OS=Homo sapiens GN=PXDN PE=1 SV=2	165.2	6.8	292.3	3	-2.46875	2	65.60
CAND1_HUMAN	Cullin-associated NEDD8-dissociated protein 1 OS=Homo sapiens GN=CAND1 PE=1 SV=2	136.3	5.4	486.1	9	-2.54839	5	29.40
IF5A1_HUMAN	Eukaryotic translation initiation factor 5A-1 OS=Homo sapiens GN=EIF5A PE=1 SV=2	16.8	4.9	137.8	3	-2.54839	3	6.01
APLP2_HUMAN	Amyloid-like protein 2 OS=Homo sapiens GN=APLP2 PE=1 SV=2	86.9	4.6	180.7	3	-2.63333	3	59.72
CAPZB_HUMAN	F-actin-capping protein subunit beta OS=Homo sapiens GN=CAPZB PE=1 SV=4	31.3	5.2	185.3	2	-2.63333	2	35.36
ILEU_HUMAN	Leukocyte elastase inhibitor OS=Homo sapiens GN=SERPINB1 PE=1 SV=1	42.7	5.9	219	4	-2.72414	4	7.17
RHOA_HUMAN	Transforming protein RhoA OS=Homo sapiens GN=RHOA PE=1 SV=1	21.8	5.8	67	1	-2.72414	1
SPTA2_HUMAN	Spectrin alpha chain, brain OS=Homo sapiens GN=SPTAN1 PE=1 SV=3	284.4	5.1	66.5	1	-2.72414	1
UB2L3_HUMAN	Ubiquitin-conjugating enzyme E2 L3 OS=Homo sapiens GN=UBE2L3 PE=1 SV=1	17.9	9.5	84.5	2	-2.72414	2	9.78
2AAA_HUMAN	Serine/threonine-protein phosphatase 2A 65 kDa regulatory subunit A alpha isoform OS=Homo sapiens GN=PPP2R1A PE=1 SV=4	65.3	4.9	196.9	4	-2.82143	4	31.04
GRPE1_HUMAN	GrpE protein homolog 1, mitochondrial OS=Homo sapiens GN=GRPEL1 PE=1 SV=2	24.3	9.2	215	3	-2.82143	3	27.91
HMGN2_HUMAN	Non-histone chromosomal protein HMG-17 OS=Homo sapiens GN=HMGN2 PE=1 SV=3	9.4	10.5	37.4	1	-2.82143	1
PLSL_HUMAN	Plastin-2 OS=Homo sapiens GN=LCP1 PE=1 SV=6	70.2	5.2	53.5	1	-2.82143	1
XRCC5_HUMAN	X-ray repair cross-complementing protein 5 OS=Homo sapiens GN=XRCC5 PE=1 SV=3	82.7	5.5	163	2	-2.92593	1
F186A_HUMAN	Protein FAM186A OS=Homo sapiens GN=FAM186A PE=2 SV=3	262.6	9.2	31.4	1	-3.03846	1
LMNA_HUMAN	Prelamin-A/C OS=Homo sapiens GN=LMNA PE=1 SV=1	74.1	6.6	491.4	5	-3.03846	5	58.79
NUCL_HUMAN	Nucleolin OS=Homo sapiens GN=NCL PE=1 SV=3	76.6	4.4	319.4	6	-3.03846	3	30.02
TLN1_HUMAN	Talin-1 OS=Homo sapiens GN=TLN1 PE=1 SV=3	269.6	5.7	178.6	2	-3.03846	2	2.99
MOES_HUMAN	Moesin OS=Homo sapiens GN=MSN PE=1 SV=3	67.8	6.0	692.4	8	-3.16	7	32.14
PRDX6_HUMAN	Peroxiredoxin-6 OS=Homo sapiens GN=PRDX6 PE=1 SV=3	25.0	6.0	359.2	7	-3.16	8	22.23
TCPH_HUMAN	T-complex protein 1 subunit eta OS=Homo sapiens GN=CCT7 PE=1 SV=2	59.3	8.6	84.7	2	-3.16	1
UCHL1_HUMAN	Ubiquitin carboxyl-terminal hydrolase isozyme L1 OS=Homo sapiens GN=UCHL1 PE=1 SV=2	24.8	5.2	579.2	2	-3.16	2	3.66
CSTN1_HUMAN	Calsyntenin-1 OS=Homo sapiens GN=CLSTN1 PE=1 SV=1	109.7	4.7	620	8	-3.29167	6	30.87
EZRI_HUMAN	Ezrin OS=Homo sapiens GN=EZR PE=1 SV=4	69.4	5.9	307.1	5	-3.29167	5	32.95
ISOC1_HUMAN	Isochorismatase domain-containing protein 1 OS=Homo sapiens GN=ISOC1 PE=1 SV=3	32.2	7.8	118.6	2	-3.29167	2	21.80
NIT2_HUMAN	Omega-amidase NIT2 OS=Homo sapiens GN=NIT2 PE=1 SV=1	30.6	7.6	91.5	1	-3.29167	1
PPAC_HUMAN	Low molecular weight phosphotyrosine protein phosphatase OS=Homo sapiens GN=ACP1 PE=1 SV=3	18.0	6.4	189.4	3	-3.29167	3	17.42
RAB1C_HUMAN	Putative Ras-related protein Rab-1C OS=Homo sapiens GN=RAB1C PE=5 SV=2	22.0	5.1	89.1	2	-3.29167	2	10.96
D3D2_HUMAN	3,2-trans-enoyl-CoA isomerase, mitochondrial OS=Homo sapiens GN=DCI PE=1 SV=1	32.8	9.7	158.6	2	-3.43478	2	22.37
GDN_HUMAN	Glia-derived nexin OS=Homo sapiens GN=SERPINE2 PE=1 SV=1	44.0	10.0	648.2	9	-3.43478	5	22.54
H2A1C_HUMAN	Histone H2A type 1-C OS=Homo sapiens GN=HIST1H2AC PE=1 SV=3	14.1	11.5	289.8	2	-3.43478	2	65.62
ANM1_HUMAN	Protein arginine N-methyltransferase 1 OS=Homo sapiens GN=PRMT1 PE=1 SV=2	41.5	5.1	186.2	3	-3.59091	3	41.01
IF4A1_HUMAN	Eukaryotic initiation factor 4A-I OS=Homo sapiens GN=EIF4A1 PE=1 SV=1	46.1	5.2	74.8	2	-3.59091	2	26.39
RAB3A_HUMAN	Ras-related protein Rab-3A OS=Homo sapiens GN=RAB3A PE=1 SV=1	25.0	4.7	105.2	1	-3.59091	1
UBA1_HUMAN	Ubiquitin-like modifier-activating enzyme 1 OS=Homo sapiens GN=UBA1 PE=1 SV=3	117.8	5.4	694.3	10	-3.59091	13	25.72
CADH1_HUMAN	Cadherin-1 OS=Homo sapiens GN=CDH1 PE=1 SV=3	97.4	4.4	131.7	3	-3.7619	2	4.38
CAZA2_HUMAN	F-actin-capping protein subunit alpha-2 OS=Homo sapiens GN=CAPZA2 PE=1 SV=3	32.9	5.5	106.8	1	-3.7619	1
DTD1_HUMAN	D-tyrosyl-tRNA(Tyr) deacylase 1 OS=Homo sapiens GN=DTD1 PE=1 SV=2	23.4	9.3	85.6	1	-3.7619	1
EF1A1_HUMAN	Elongation factor 1-alpha 1 OS=Homo sapiens GN=EEF1A1 PE=1 SV=1	50.1	9.7	166.9	3	-3.7619	3	16.61
GNA1_HUMAN	Glucosamine 6-phosphate N-acetyltransferase OS=Homo sapiens GN=GNPNAT1 PE=1 SV=1	20.7	9.2	164.3	2	-3.7619	2	3.32
PFD1_HUMAN	Prefoldin subunit 1 OS=Homo sapiens GN=PFDN1 PE=1 SV=2	14.2	6.4	77.4	1	-3.7619	1
SAHH_HUMAN	Adenosylhomocysteinase OS=Homo sapiens GN=AHCY PE=1 SV=4	47.7	5.9	604.3	6	-3.7619	9	31.03
TPM3L_HUMAN	Putative tropomyosin alpha-3 chain-like protein OS=Homo sapiens PE=5 SV=2	26.3	4.3	64.5	1	-3.7619	1
APEX1_HUMAN	DNA-(apurinic or apyrimidinic site) lyase OS=Homo sapiens GN=APEX1 PE=1 SV=2	35.5	9.2	389.4	5	-3.95	5	25.78
PA2G4_HUMAN	Proliferation-associated protein 2G4 OS=Homo sapiens GN=PA2G4 PE=1 SV=3	43.8	6.1	393.7	6	-3.95	5	38.82
PRDX3_HUMAN	Thioredoxin-dependent peroxide reductase, mitochondrial OS=Homo sapiens GN=PRDX3 PE=1 SV=3	27.7	8.9	122.4	1	-3.95	1
RL12_HUMAN	60S ribosomal protein L12 OS=Homo sapiens GN=RPL12 PE=1 SV=1	17.8	10.3	130	2	-3.95	2	29.18
TFG_HUMAN	Protein TFG OS=Homo sapiens GN=TFG PE=1 SV=2	43.4	4.8	166.8	3	-3.95	4	59.25
RLA0_HUMAN	60S acidic ribosomal protein P0 OS=Homo sapiens GN=RPLP0 PE=1 SV=1	34.3	5.6	147.1	2	-4.15789	2	51.95
TCPQ_HUMAN	T-complex protein 1 subunit theta OS=Homo sapiens GN=CCT8 PE=1 SV=4	59.6	5.3	282.6	1	-4.15789	1
ARPC3_HUMAN	Actin-related protein 2/3 complex subunit 3 OS=Homo sapiens GN=ARPC3 PE=1 SV=3	20.5	9.5	82.3	1	-4.38889	1
TIMP1_HUMAN	Metalloproteinase inhibitor 1 OS=Homo sapiens GN=TIMP1 PE=1 SV=1	23.2	9.8	220.4	2	-4.38889	3	9.44
XPOT_HUMAN	Exportin-T OS=Homo sapiens GN=XPOT PE=1 SV=2	109.9	5.1	113.7	2	-4.38889	1
ELOB_HUMAN	Transcription elongation factor B polypeptide 2 OS=Homo sapiens GN=TCEB2 PE=1 SV=1	13.1	4.6	67.8	2	-4.64706	2	34.36
ENPL_HUMAN	Endoplasmin OS=Homo sapiens GN=HSP90B1 PE=1 SV=1	92.4	4.6	301.4	3	-4.64706	3	32.06
H2B1O_HUMAN	Histone H2B type 1-O OS=Homo sapiens GN=HIST1H2BO PE=1 SV=3	13.9	10.8	456	2	-4.64706	2	9.08
SYTC_HUMAN	Threonyl-tRNA synthetase, cytoplasmic OS=Homo sapiens GN=TARS PE=1 SV=3	83.4	6.2	66.8	1	-4.64706	1
GDIR1_HUMAN	Rho GDP-dissociation inhibitor 1 OS=Homo sapiens GN=ARHGDIA PE=1 SV=3	23.2	4.9	343.6	3	-4.9375	3	54.79
SAP3_HUMAN	Ganglioside GM2 activator OS=Homo sapiens GN=GM2A PE=1 SV=4	20.8	5.0	66.8	2	-4.9375	1
TENA_HUMAN	Tenascin OS=Homo sapiens GN=TNC PE=1 SV=3	240.7	4.6	532.6	7	-4.9375	7	29.49
XRCC6_HUMAN	X-ray repair cross-complementing protein 6 OS=Homo sapiens GN=XRCC6 PE=1 SV=2	69.8	6.2	147	3	-4.9375	3	44.84
CAZA1_HUMAN	F-actin-capping protein subunit alpha-1 OS=Homo sapiens GN=CAPZA1 PE=1 SV=3	32.9	5.4	251.6	2	-5.26667	2	33.96
EF1D_HUMAN	Elongation factor 1-delta OS=Homo sapiens GN=EEF1D PE=1 SV=5	31.1	4.8	64.7	1	-5.26667	1
UBE2N_HUMAN	Ubiquitin-conjugating enzyme E2 N OS=Homo sapiens GN=UBE2N PE=1 SV=1	17.1	6.2	120.1	2	-5.26667	2	16.36
DSC3_HUMAN	Desmocollin-3 OS=Homo sapiens GN=DSC3 PE=1 SV=3	99.9	5.7	128.6	1	-5.64286	1
FABP5_HUMAN	Fatty acid-binding protein, epidermal OS=Homo sapiens GN=FABP5 PE=1 SV=3	15.2	7.5	108.1	3	-5.64286	2	7.44
HSP7C_HUMAN	Heat shock cognate 71 kDa protein OS=Homo sapiens GN=HSPA8 PE=1 SV=1	70.9	5.2	1618	22	-5.64286	19	36.66
KPYM_HUMAN	Pyruvate kinase isozymes M1/M2 OS=Homo sapiens GN=PKM2 PE=1 SV=4	57.9	9.0	1008.5	12	-5.64286	11	28.75
TCPG_HUMAN	T-complex protein 1 subunit gamma OS=Homo sapiens GN=CCT3 PE=1 SV=4	60.5	6.1	226.2	1	-5.64286	1
CD9_HUMAN	CD9 antigen OS=Homo sapiens GN=CD9 PE=1 SV=4	25.4	7.7	47.2	1	-6.07692	1
GRN_HUMAN	Granulins OS=Homo sapiens GN=GRN PE=1 SV=2	63.5	6.5	136.2	3	-6.07692	3	0.84
NPM_HUMAN	Nucleophosmin OS=Homo sapiens GN=NPM1 PE=1 SV=2	32.6	4.5	241.3	4	-6.07692	3	29.15
EF1G_HUMAN	Elongation factor 1-gamma OS=Homo sapiens GN=EEF1G PE=1 SV=3	50.1	6.3	271.6	4	-6.58333	3	15.16
FLNA_HUMAN	Filamin-A OS=Homo sapiens GN=FLNA PE=1 SV=4	280.6	5.7	808.2	8	-6.58333	5	53.15
H4_HUMAN	Histone H4 OS=Homo sapiens GN=HIST1H4A PE=1 SV=2	11.4	11.8	432.1	7	-6.58333	4	14.80
MFSD8_HUMAN	Major facilitator superfamily domain-containing protein 8 OS=Homo sapiens GN=MFSD8 PE=1 SV=1	57.6	6.5	66	2	-6.58333	1
MMP10_HUMAN	Stromelysin-2 OS=Homo sapiens GN=MMP10 PE=1 SV=1	54.1	5.4	48.8	1	-6.58333	1
SPB5_HUMAN	Serpin B5 OS=Homo sapiens GN=SERPINB5 PE=1 SV=2	42.1	5.7	142.4	2	-6.58333	2	28.03
TCP4_HUMAN	Activated RNA polymerase II transcriptional coactivator p15 OS=Homo sapiens GN=SUB1 PE=1 SV=3	14.4	10.1	155	3	-6.58333	1
UBE2O_HUMAN	Ubiquitin-conjugating enzyme E2 O OS=Homo sapiens GN=UBE2O PE=1 SV=3	141.2	4.9	31.8	1	-6.58333	1
BMS1_HUMAN	Ribosome biogenesis protein BMS1 homolog OS=Homo sapiens GN=BMS1 PE=1 SV=1	145.7	6.0	98.7	2	-7.18182	1
DNJC9_HUMAN	DnaJ homolog subfamily C member 9 OS=Homo sapiens GN=DNAJC9 PE=1 SV=1	29.9	5.5	112.9	2	-7.18182	2	53.33
HS90B_HUMAN	Heat shock protein HSP 90-beta OS=Homo sapiens GN=HSP90AB1 PE=1 SV=4	83.2	4.8	1115.6	13	-7.18182	10	53.19
LA_HUMAN	Lupus La protein OS=Homo sapiens GN=SSB PE=1 SV=2	46.8	6.8	190.1	2	-7.18182	2	19.30
QSOX1_HUMAN	Sulfhydryl oxidase 1 OS=Homo sapiens GN=QSOX1 PE=1 SV=3	82.5	9.9	252.5	4	-7.18182	3	25.32
REG4_HUMAN	Regenerating islet-derived protein 4 OS=Homo sapiens GN=REG4 PE=1 SV=1	18.2	10.2	75.2	1	-7.18182	1
SAP_HUMAN	Proactivator polypeptide OS=Homo sapiens GN=PSAP PE=1 SV=2	58.1	4.9	537.6	7	-7.18182	6	62.67
VNN2_HUMAN	Vascular non-inflammatory molecule 2 OS=Homo sapiens GN=VNN2 PE=1 SV=3	58.5	6.1	33.3	1	-7.18182	1
ARPC2_HUMAN	Actin-related protein 2/3 complex subunit 2 OS=Homo sapiens GN=ARPC2 PE=1 SV=1	34.3	7.0	51.8	1	-7.9	1
GAK6_HUMAN	HERV-K_8p23.1 provirus ancestral Gag polyprotein OS=Homo sapiens PE=1 SV=2	72.1	9.7	31.3	1	-7.9	1
HS90A_HUMAN	Heat shock protein HSP 90-alpha OS=Homo sapiens GN=HSP90AA1 PE=1 SV=5	84.6	4.8	1579.1	2	-7.9	2	54.86
PRDX2_HUMAN	Peroxiredoxin-2 OS=Homo sapiens GN=PRDX2 PE=1 SV=5	21.9	5.6	479.5	6	-7.9	7	30.66
ANXA1_HUMAN	Annexin A1 OS=Homo sapiens GN=ANXA1 PE=1 SV=2	38.7	6.7	510.2	6	-8.77778	6	34.67
ILF2_HUMAN	Interleukin enhancer-binding factor 2 OS=Homo sapiens GN=ILF2 PE=1 SV=2	43.0	5.0	124.3	2	-8.77778	2	33.33
MMP1_HUMAN	Interstitial collagenase OS=Homo sapiens GN=MMP1 PE=1 SV=3	54.0	6.5	236.3	3	-8.77778	3	27.09
SRP14_HUMAN	Signal recognition particle 14 kDa protein OS=Homo sapiens GN=SRP14 PE=1 SV=2	14.6	10.6	39.4	1	-8.77778	1
MTAP_HUMAN	S-methyl-5'-thioadenosine phosphorylase OS=Homo sapiens GN=MTAP PE=1 SV=2	31.2	6.9	129.3	2	-9.875	2	42.39
MATR3_HUMAN	Matrin-3 OS=Homo sapiens GN=MATR3 PE=1 SV=2	94.6	5.8	43.4	1	-11.2857	1
PRDX5_HUMAN	Peroxiredoxin-5, mitochondrial OS=Homo sapiens GN=PRDX5 PE=1 SV=3	22.0	9.9	45.6	1	-11.2857	1
TIMP2_HUMAN	Metalloproteinase inhibitor 2 OS=Homo sapiens GN=TIMP2 PE=1 SV=2	24.4	8.8	279.4	5	-11.2857	4	14.01
CTGE2_HUMAN	Protein cTAGE-2 OS=Homo sapiens GN=CTAGE1 PE=1 SV=2	85.2	5.8	46.4	1	-13.1667	1
CYTC_HUMAN	Cystatin-C OS=Homo sapiens GN=CST3 PE=1 SV=1	15.8	9.9	188.4	2	-13.1667	2	30.15
TEBP_HUMAN	Prostaglandin E synthase 3 OS=Homo sapiens GN=PTGES3 PE=1 SV=1	18.7	4.2	74.3	1	-15.8	1
TRFL_HUMAN	Lactotransferrin OS=Homo sapiens GN=LTF PE=1 SV=6	78.1	9.6	60.3	1	-15.8	1
FSTL1_HUMAN	Follistatin-related protein 1 OS=Homo sapiens GN=FSTL1 PE=1 SV=1	35.0	5.3	214.6	1	-19.75	1
HPLN1_HUMAN	Hyaluronan and proteoglycan link protein 1 OS=Homo sapiens GN=HAPLN1 PE=2 SV=2	40.1	7.8	714.7	5	-19.75	4	43.21
RAE1_HUMAN	Rab proteins geranylgeranyltransferase component A 1 OS=Homo sapiens GN=CHM PE=1 SV=3	73.4	4.5	30.7	1	-19.75	1
ALBU_HUMAN	Serum albumin OS=Homo sapiens GN=ALB PE=1 SV=2	69.3	5.9	335.3	6
ARPC4_HUMAN	Actin-related protein 2/3 complex subunit 4 OS=Homo sapiens GN=ARPC4 PE=1 SV=3	19.7	9.4	96.4	2
CF115_HUMAN	UPF0727 protein C6orf115 OS=Homo sapiens GN=C6orf115 PE=1 SV=1	9.1	5.8	64.4	1
CP250_HUMAN	Centrosome-associated protein CEP250 OS=Homo sapiens GN=CEP250 PE=1 SV=2	281.0	4.9	68.4	2
ECM29_HUMAN	Proteasome-associated protein ECM29 homolog OS=Homo sapiens GN=ECM29 PE=1 SV=2	204.2	6.8	81.4	1
EF1B_HUMAN	Elongation factor 1-beta OS=Homo sapiens GN=EEF1B2 PE=1 SV=3	24.7	4.3	118	1
FKBP4_HUMAN	Peptidyl-prolyl cis-trans isomerase FKBP4 OS=Homo sapiens GN=FKBP4 PE=1 SV=3	51.8	5.2	111.8	2
FRIH_HUMAN	Ferritin heavy chain OS=Homo sapiens GN=FTH1 PE=1 SV=2	21.2	5.2	56.1	2
GBLP_HUMAN	Guanine nucleotide-binding protein subunit beta-2-like 1 OS=Homo sapiens GN=GNB2L1 PE=1 SV=3	35.1	8.9	250.3	4
MANF_HUMAN	Mesencephalic astrocyte-derived neurotrophic factor OS=Homo sapiens GN=MANF PE=1 SV=2	20.2	9.6	57.3	1
MYLK_HUMAN	Myosin light chain kinase, smooth muscle OS=Homo sapiens GN=MYLK PE=1 SV=4	210.6	5.8	58	1
OLA1_HUMAN	Obg-like ATPase 1 OS=Homo sapiens GN=OLA1 PE=1 SV=2	44.7	8.6	124.5	2
PEPD_HUMAN	Xaa-Pro dipeptidase OS=Homo sapiens GN=PEPD PE=1 SV=3	54.5	5.6	58.8	1
PLP2_HUMAN	Proteolipid protein 2 OS=Homo sapiens GN=PLP2 PE=1 SV=1	16.7	7.7	59.6	1
PLPP_HUMAN	Pyridoxal phosphate phosphatase OS=Homo sapiens GN=PDXP PE=1 SV=2	31.7	6.1	101.6	1
PSME4_HUMAN	Proteasome activator complex subunit 4 OS=Homo sapiens GN=PSME4 PE=1 SV=2	211.2	6.5	56	1
PUR6_HUMAN	Multifunctional protein ADE2 OS=Homo sapiens GN=PAICS PE=1 SV=3	47.0	7.7	152.4	2
S10AB_HUMAN	Protein S100-A11 OS=Homo sapiens GN=S100A11 PE=1 SV=2	11.7	7.5	67.5	1
SARM1_HUMAN	Sterile alpha and TIR motif-containing protein 1 OS=Homo sapiens GN=SARM1 PE=1 SV=1	79.3	6.1	35.2	1
SDC1_HUMAN	Syndecan-1 OS=Homo sapiens GN=SDC1 PE=1 SV=3	32.4	4.4	140.8	2
SEM7A_HUMAN	Semaphorin-7A OS=Homo sapiens GN=SEMA7A PE=1 SV=1	74.8	8.5	67.4	1
SYNE1_HUMAN	Nesprin-1 OS=Homo sapiens GN=SYNE1 PE=1 SV=3	1010.4	5.3	76.9	1
TARSH_HUMAN	Target of Nesh-SH3 OS=Homo sapiens GN=ABI3BP PE=1 SV=1	118.6	10.1	156.8	2
TCPE_HUMAN	T-complex protein 1 subunit epsilon OS=Homo sapiens GN=CCT5 PE=1 SV=1	59.6	5.3	56	1
TNR21_HUMAN	Tumor necrosis factor receptor superfamily member 21 OS=Homo sapiens GN=TNFRSF21 PE=1 SV=1	71.8	9.3	65.8	2
VPS35_HUMAN	Vacuolar protein sorting-associated protein 35 OS=Homo sapiens GN=VPS35 PE=1 SV=2	91.6	5.2	81.4	1
